# Supplementary material for: Reproductive and Environmental Drivers of Time and Activity Budgets of Striped Skunks
Source: Integr Org Biol. 2019 Jun 14;1(1):obz013. doi: 10.1093/iob/obz013 (PMC7671141; doi:10.1093/iob/obz013)
Supplement: obz013_Supplementary_Data [file obz013_supplementary_data.zip]

Archive with 7 entries (7 files):
- SUPPLEMENTARY FIGURE S1.jpg
- SUPPLEMENTARY FIGURE S2A.jpg
- SUPPLEMENTARY FIGURE S2B.jpg
- SUPPLEMENTARY FIGURE S3.jpg
- SUPPLEMENTARY TABLE S1.docx
- SUPPLEMENTARY TABLE S2.docx
- SUPPLEMENTARY TABLE S3.docx
